# Supplementary material for: Effects of Microtopography on Soil Microbial Community Structure and Abundance in Permafrost Peatlands
Source: Microorganisms. 2024 Apr 26;12(5):867. doi: 10.3390/microorganisms12050867 (PMC11124213; doi:10.3390/microorganisms12050867)
Supplement: Supplementary file 1 [file microorganisms-12-00867-s001.zip]

Archive with 1 entries (1 files):
- microorganisms-2977974-supplementary.pdf
